# Supplementary material for: Ultra-sensitive detection of Mycobacterium leprae: DNA extraction and PCR assays
Source: PLoS Negl Trop Dis. 2020 May 26;14(5):e0008325. doi: 10.1371/journal.pntd.0008325 (PMC7274454; doi:10.1371/journal.pntd.0008325)
Supplement: S1 Table — (XLSX) [file pntd.0008325.s004.xlsx]

## Sheet: Planilha1
						DNeasy Blood and Tissue kit								DNA Microbiome Kit
SAMPLE	SEX	AGE	CLINIC FORM	WHO CLASS.	IB	Whole Blood	Lesion Swab	Oral Swab	Nasal Swab	Body hair	Blood FTA	Slit Skin	Skin Biopsies	Whole Blood	Lesion Swab	Oral Swab	Nasal Swab	Body hair	Blood FTA	Slit Skin	Skin Biopsies
20170323	F	73	BT	PB	0	ok	ok	ok	ok	NO	ok	ok	ok	ok	ok	ok	ok	NO	ok	ok	ok
20170337	M	35	BT	PB	0	ok	ok	ok	ok	ok	ok	ok	ok	ok	ok	ok	ok	ok	ok	ok	ok
20170379	M	54	LL	MB	0.5	ok	ok	ok	ok	ok	ok	ok	ok	ok	ok	ok	ok	ok	ok	ok	ok
20170362	M	62	BT	PB	0	ok	ok	ok	ok	NO	ok	ok	ok	NO	ok	NO	ok	NO	ok	ok	ok
20170433	F	55	LL	MB	0.75	ok	ok	ok	ok	NO	ok	ok	ok	ok	ok	ok	ok	ok	ok	ok	ok
20170399	M	17	LL	MB	2.25	ok	ok	ok	ok	NO	ok	ok	ok	ok	ok	ok	ok	ok	ok	ok	ok
20170371	F	75	BT	PB	0	ok	ok	ok	ok	NO	ok	ok	ok	NO	ok	NO	ok	NO	ok	ok	ok
20170478	F	64	BL	MB	ND	ok	ok	ok	ok	ok	ok	ok	ok	ok	ok	ok	ok	ok	ok	ok	ok
20170598	M	34	LL	MB	0	ok	ok	ok	ok	ok	ok	ok	ok	ok	ok	ok	ok	ok	ok	ok	ok
20170611	M	22	LL	MB	0	ok	ok	ok	ok	ok	ok	ok	ok	ok	ok	ok	ok	ok	ok	ok	ok
20170613	F	44	LL	MB	1.5	ok	ok	ok	ok	NO	ok	ok	ok	ok	ok	ok	ok	NO	ok	ok	ok
20170596	M	31	TT	PB	0	ok	ok	ok	ok	ok	ok	ok	ok	ok	ok	ok	ok	ok	ok	ok	ok
20170696	F	30	BB	MB	ND	ok	ok	ok	ok	NO	ok	ok	ok	ok	ok	ok	ok	ok	ok	ok	ok
20170732	M	16	LL	MB	1.25	ok	ok	ok	ok	NO	ok	ok	ok	ok	ok	ok	ok	NO	ok	ok	ok
20170660	M	15	LL	MB	1.25	ok	ok	ok	ok	NO	ok	ok	ok	ok	ok	ok	ok	NO	ok	ok	ok
20170737	M	29	BT	PB	ND	ok	ok	ok	ok	ok	ok	ok	ok	ok	ok	ok	ok	ok	ok	ok	ok
20170738	F	25	LL	MB	1	ok	ok	ok	ok	NO	ok	ok	ok	ok	ok	ok	ok	ok	ok	ok	ok
20170734	F	31	BL	MB	ND	ok	ok	ok	ok	NO	ok	ok	ok	ok	ok	ok	ok	ok	ok	ok	ok
20170688	M	32	LL	MB	ND	ok	ok	ok	ok	ok	ok	ok	ok	ok	ok	ok	ok	ok	ok	ok	ok
20170592	M	55	BT	PB	ND	ok	ok	ok	ok	ok	ok	ok	ok	ok	ok	ok	ok	ok	ok	ok	ok
20170775	M	38	LL	MB	0	ok	ok	ok	ok	ok	ok	ok	ok	ok	ok	ok	ok	ok	ok	ok	ok
20170778	F	25	BT	PB	ND	ok	ok	ok	ok	ok	ok	ok	ok	ok	ok	ok	ok	ok	ok	ok	ok
20170796	M	36	BB	MB	ND	ok	ok	ok	ok	ok	ok	ok	ok	ok	ok	ok	ok	ok	ok	ok	ok
20170756	F	31	BL	MB	ND	ok	ok	ok	ok	ok	ok	ok	ok	ok	ok	ok	ok	ok	ok	ok	ok
20170721	F	59	BB	MB	ND	ok	ok	ok	ok	NO	ok	ok	ok	ok	ok	ok	ok	ok	ok	ok	ok
20170646	M	41	BB	MB	ND	ok	ok	ok	ok	ok	ok	ok	ok	ok	ok	ok	ok	ok	ok	ok	ok
20180010	M	49	BT	PB	ND	ok	ok	ok	ok	NO	ok	ok	ok	ok	ok	ok	ok	ok	ok	ok	ok
20180022	F	51	BT	PB	ND	ok	ok	ok	ok	NO	ok	ok	ok	ok	ok	ok	ok	ok	ok	ok	ok
20180020	F	48	BT	PB	ND	ok	ok	ok	ok	NO	ok	ok	ok	ok	ok	ok	ok	ok	ok	ok	ok
20180078	M	73	BT	PB	ND	ok	ok	ok	ok	ok	ok	ok	ok	ok	ok	ok	ok	ok	ok	ok	ok
20180138	F	37	LL	MB	0	ok	ok	ok	ok	NO	ok	ok	ok	ok	ok	ok	ok	ok	ok	ok	ok
20180081	M	61	BL	MB	1.25	ok	ok	ok	ok	ok	ok	ok	ok	ok	ok	ok	ok	ok	ok	ok	ok
20180129	M	64	BL	MB	1.5	ok	ok	ok	ok	ok	ok	ok	ok	ok	ok	ok	ok	ok	ok	ok	ok
20180189	M	34	LL	MB	1	ok	ok	ok	ok	ok	ok	ok	ok	ok	ok	ok	ok	ok	ok	ok	ok
20170706	M	76	BT	PB	ND	ok	ok	ok	ok	NO	ok	ok	NO	NO	ok	NO	ok	NO	ok	ok	NO
20180145	M	48	LL	MB	0.67	ok	ok	ok	ok	ok	ok	ok	ok	ok	ok	ok	ok	ok	ok	ok	ok
20180154	F	64	BT	PB	ND	ok	ok	ok	ok	ok	ok	ok	NO	NO	ok	NO	ok	NO	ok	ok	NO
20180228	F	33	BT	PB	ND	ok	ok	ok	ok	NO	ok	ok	ok	NO	ok	NO	ok	NO	ok	ok	ok
20180284	F	43	BL	PB	ND	ok	ok	ok	ok	NO	ok	ok	NO	NO	ok	NO	ok	NO	ok	ok	NO
20180286	F	71	BT	PB	ND	ok	ok	ok	ok	NO	ok	ok	ok	NO	ok	NO	ok	NO	ok	ok	ok
20180418	M	50	BT	PB	ND	ok	ok	ok	ok	ok	ok	ok	ok	NO	ok	NO	ok	NO	ok	ok	ok
20180453	M	69	BT	PB	ND	ok	ok	ok	ok	ok	ok	ok	NO	NO	ok	NO	ok	ok	ok	ok	NO
20180460	M	71	BT	PB	ND	ok	ok	ok	ok	NO	ok	ok	ok	NO	ok	NO	ok	NO	ok	ok	ok
20180117	F	55	BT	PB	ND	ok	ok	ok	ok	NO	ok	ok	ok	NO	ok	NO	ok	NO	ok	ok	ok
20180516	F	65	BT	PB	ND	ok	ok	ok	ok	NO	ok	ok	ok	NO	ok	NO	ok	NO	ok	ok	ok
5324	M	69	BT	PB	ND	ok	ok	ok	ok	ok	NO	ok	ok	NO	ok	NO	ok	ok	NO	ok	ok
20180575	F	57	BT	PB	ND	ok	ok	ok	ok	NO	ok	ok	ok	NO	ok	NO	ok	NO	ok	ok	ok
