# Supplementary material for: Ultra-sensitive detection of Mycobacterium leprae: DNA extraction and PCR assays
Source: PLoS Negl Trop Dis. 2020 May 26;14(5):e0008325. doi: 10.1371/journal.pntd.0008325 (PMC7274454; doi:10.1371/journal.pntd.0008325)
Supplement: S2 Table — (XLS) [file pntd.0008325.s005.xls]

## Sheet: extraction and PCR
			Extraction							qPCR
kit	type	batch	tissue_weight_mg	elution_vol_uL	ng/ul	260/280	260/230	tot_mass_yield_ng	ug/mg	ng	mean CT Target 16 S	M. leprae genomes	# M. leprae genomes/ug tissue DNA	mean Target 18 S
Dneasy	DNA total	1	25	150	185.36	1.93	1.96	27804	1.11216	50ng	25	25531	510621	23
Maxwell	DNA total	1	25	150	43.92	1.96	0.6	6588	0.26352	50ng	21.8	217389	4.34778e+06	19
Phenol-chlorophorm	DNA total	1	25	50	1176.7	2.04	2.2	58835	2.3534	50ng	22	190153	3.80305e+06	20.7
PowerSoil	DNA total	1	25	100	7.2	2.08	1.56	720	0.0288	50ng	23.4	74499.5	1.48999e+06	20.2
QIAamp Microbiome	DNA total	1	25	50	31.62	2.17	0.75	1581	0.06324	50ng	20.5	518942	1.03788e+07	23
TRIzol	DNA total	1	30	40	113	1.9	0.82	4520	0.150667	50ng	27.2	5855.68	117114	26.2
Dneasy	DNA total	2	14	150	415.5	1.98	2.23	62325	4.45179	50ng	27.2	5855.68	117114	22
Maxwell	DNA total	2	14	150	93.5	1.81	1.09	14025	1.00179	50ng	23	97369.8	1.9474e+06	19.5
Phenol-chlorophorm	DNA total	2	13	50	789.55	1.65	1.62	39477.5	3.03673	50ng	22	190153	3.80305e+06	22
PowerSoil	DNA total	2	14	100	6	1.9	0.53	600	0.0428571	50ng	24.6	33368.7	667375	20.3
QIAamp Microbiome	DNA total	2	14	50	28.3	1.93	0.93	1415	0.101071	50ng	NA	NA		NA
TRIzol	DNA total	2	11	40	105	1.73	0.62	4200	0.381818	50ng	22.5	136070	2.72141e+06	24
Dneasy	DNA total	3	10	120	226.7	1.93	1.91	27204	2.7204	50ng	23.5	69676.3	1.39353e+06	19.5
Maxwell	DNA total	3	15	150	8.1	1.34	0.21	1215	0.081	50ng	26	13073.5	261469	23.2
Phenol-chlorophorm	DNA total	3	17	40	105	1.73	0.62	4200	0.247059	50ng	20.5	518942	1.03788e+07	20.7
PowerSoil	DNA total	3	13	100	8.4	1.76	0.67	840	0.0646154	50ng	22	190153	3.80305e+06	20
QIAamp Microbiome	DNA total	3	14	50	48.88	1.9	1.79	2444	0.174571	50ng	19.5	1.01344e+06	2.02688e+07	38.2
TRIzol	DNA total	3	17	40	393.5	2.13	2.14	15740	0.925882	50ng	19.5	1.01344e+06	2.02688e+07	21.3
