# Supplementary material for: Ultra-sensitive detection of Mycobacterium leprae: DNA extraction and PCR assays
Source: PLoS Negl Trop Dis. 2020 May 26;14(5):e0008325. doi: 10.1371/journal.pntd.0008325 (PMC7274454; doi:10.1371/journal.pntd.0008325)
Supplement: S3 Table — (XLS) [file pntd.0008325.s006.xls]

## Sheet: 1. Extraction yield
sample	kit	c_form	WB	LS	OS	NS	HR	FTA	SS	SB
20170379	Dneasy	MB	0	0.74	0	1.68	2.62	0	6.26	69.2
20170433	Dneasy	MB	12.87	8.83	7.6	10.15	no sample	0.96	9.11	210.5
20170478	Dneasy	MB	40.88	9.95	12.21	6.52	4.17	0.33	84.41	292.52
20170598	Dneasy	MB	10.66	5.67	6.85	107.03	0.38	5.05	5.41	180.67
20170611	Dneasy	MB	4.06	6.37	5.08	24.47	1.34	1.12	12.07	259.29
20170613	Dneasy	MB	5.52	5.28	12.65	13.6	no sample	0.22	2.71	276.74
20170696	Dneasy	MB	16.82	8.98	8.22	28.94	no sample	0	4.99	192.65
20170732	Dneasy	MB	11.51	6.89	3.98	107	no sample	2.48	2.87	156.76
20170660	Dneasy	MB	17.41	13.13	4.59	18.74	no sample	1.34	5.42	246.95
20170738	Dneasy	MB	6.98	21.87	14.77	24.18	no sample	1.55	6.34	169.39
20170688	Dneasy	MB	34.88	8.81	5.6	12.92	1.6	0.86	3.32	285.35
20170775	Dneasy	MB	23.53	7.96	5.74	12.12	2.02	2.81	5.51	185.31
20170399	Dneasy	MB	3.38	10.16	6.98	112.55	no sample	1.04	2.21	400.59
20170734	Dneasy	MB	7.65	17.92	2.13	55.1	no sample	0.01	2.25	105.71
20170796	Dneasy	MB	8.21	10.3	4.79	42.38	0.79	0	0	474.93
20170756	Dneasy	MB	34.74	20.4	5.69	19.91	0.72	0	4.12	45.55
20170721	Dneasy	MB	16.64	38.12	1.29	28.63	no sample	0.8	0.2	55.72
20170646	Dneasy	MB	9.59	11.13	5.97	12.36	3.08	1.31	2.05	97.92
20180138	Dneasy	MB	13.85	14.15	6.16	41.79	no sample	1	12.15	315.67
20180081	Dneasy	MB	16.93	26.4	1.54	92.54	1.88	0	4.64	151.71
20180129	Dneasy	MB	23.78	7.39	1.58	40.87	1.13	1.27	2.7	322.49
20180189	Dneasy	MB	36.92	30.33	2.24	38.18	2.03	0.32	2.4	370.65
20180145	Dneasy	MB	17.04	27.8	1.43	60.87	1.65	0.54	5.08	438.59
20170323	Dneasy	PB	23.61	22.95	7.98	13.44	no sample	1.34	1.76	160.26
20170337	Dneasy	PB	41.23	14.26	10.08	43.46	1.98	1.69	2.48	228.25
20170362	Dneasy	PB	5.24	8.73	12.57	11.32	no sample	1.39	3.3	151.77
20170371	Dneasy	PB	3.05	16.16	13.38	15.4	no sample	1.39	2.15	19.44
20170596	Dneasy	PB	20.35	7.28	3.95	16.97	0.79	1.66	3.54	84.23
20170737	Dneasy	PB	43.88	13.16	2.59	19.94	1.24	2.07	1.7	212.03
20170592	Dneasy	PB	32.51	6.71	0.97	23.24	1.01	2.7	1.4	112.97
20170778	Dneasy	PB	19.8	5.35	6.21	22	9.22	1.81	0.48	234.88
20180010	Dneasy	PB	31.21	10.34	6.36	32.21	no sample	0.56	2.82	134.7
20180020	Dneasy	PB	28.84	4.24	6.72	10.26	no sample	0.51	1.86	89.16
20180022	Dneasy	PB	22.81	32.37	2.06	20.49	no sample	0.41	2.24	206.29
20180078	Dneasy	PB	26.18	13.43	3.26	27.4	3.03	0.04	2.51	278.87
20170706	Dneasy	PB	36.58	21.8	1.96	24.63	no sample	0	2.53	no sample
20180154	Dneasy	PB	33.27	28.04	1.14	35.08	1.45	0	0.96	no sample
20180228	Dneasy	PB	30.88	10.72	6.82	44.85	no sample	0	1.53	236.13
20180284	Dneasy	PB	36.74	10.6	3.49	29.07	no sample	0	0	no sample
20180286	Dneasy	PB	31.1	20.8	3.1	21	no sample	0	1.71	133.32
20180418	Dneasy	PB	35.88	20.15	10.29	21.18	3.12	1.08	6.41	154.35
20180453	Dneasy	PB	44.9	9.98	5.04	28.38	3.62	3.31	3.6	no sample
20180460	Dneasy	PB	28.73	6.75	4.15	70.79	no sample	2.33	2.89	65.76
20180117	Dneasy	PB	15.64	17.34	8.34	59.6	no sample	2.34	0.47	146.78
20180516	Dneasy	PB	29.66	3.78	10.3	56.56	no sample	1.92	0.75	140.61
5324	Dneasy	PB	34.92	8.25	7.31	37.8	2.15	no sample	3.06	157.59
20180575	Dneasy	PB	65.85	26.31	25.67	31.88	no sample	2.39	1.49	134.5
20170379	Microbiome	MB	1.7	2.18	2.46	3.7	2.36	3.5	2.97	no sample
20170433	Microbiome	MB	0	0	0.37	0	no sample	0	0	20.94
20170478	Microbiome	MB	0	0	0	0	0	0	0	243.82
20170598	Microbiome	MB	1.42	0.42	1.83	1.04	0	0.07	0	34.81
20170611	Microbiome	MB	0.3	2.85	1.75	3.77	0	2.81	0	28.3
20170613	Microbiome	MB	no sample	0	0	0	no sample	0	0	47.89
20170696	Microbiome	MB	0	3.61	6.19	8.24	no sample	0	0	22.17
20170732	Microbiome	MB	0	3.35	0	8.91	no sample	0	0	88.59
20170660	Microbiome	MB	0	0.98	2.77	0.98	no sample	0	0	78.4
20170738	Microbiome	MB	3.3	0	0	0.84	no sample	2	0	90.58
20170688	Microbiome	MB	0.2	0.63	0.03	1.05	0	0	0	34.16
20170775	Microbiome	MB	0	0	2.56	0	0	0	3.22	19.76
20170399	Microbiome	MB	2.6	0	4	0.72	no sample	3	2.48	27.15
20170734	Microbiome	MB	3.8	0	5.7	0.26	no sample	0	1.92	18.98
20170796	Microbiome	MB	5.4	0.48	2.3	0	1.81	1.4	1.7	22.04
20170756	Microbiome	MB	4	0.35	0.9	0.08	2.32	2.2	1.94	9.65
20170721	Microbiome	MB	0	4.89	1.9	0.51	no sample	2.8	0.92	13.58
20170646	Microbiome	MB	4.5	3.4	5	1.19	2.36	1	1.65	8.08
20180138	Microbiome	MB	0	0.1	4	0.42	no sample	0.5	1.11	17.08
20180081	Microbiome	MB	0.4	0.33	1.8	0.55	2.41	1.2	0.77	21.47
20180129	Microbiome	MB	0.7	0.87	9	0.94	3.37	2.7	1.44	20.87
20180189	Microbiome	MB	0.8	0	0	0.38	3.81	1.6	1.11	43.78
20180145	Microbiome	MB	5	2.14	0.9	0.91	4.44	2.7	2.93	52.26
20170323	Microbiome	PB	0	0	0	0	no sample	0	0	19.01
20170337	Microbiome	PB	0	0	0	0	2.01	0	0	27.27
20170362	Microbiome	PB	8.6	0	19.1	0	no sample	9.2	0	22.53
20170371	Microbiome	PB	7.9	0	13.5	0	no sample	11.4	0	5.71
20170596	Microbiome	PB	0	0	0	0	2.01	0	0	3.3
20170737	Microbiome	PB	0	0	0	0	2.51	0	0	6.34
20170592	Microbiome	PB	0	0	0	0	2.65	0	0	0
20170778	Microbiome	PB	0	0	0	0	2.67	0	0	5.04
20180010	Microbiome	PB	0	0	0	0	no sample	0	0	4.9
20180020	Microbiome	PB	0	0	0	0	no sample	0	0	9.26
20180022	Microbiome	PB	0	1.02	0	0.01	no sample	0	1.5	8.7
20180078	Microbiome	PB	0	0	0	0.25	2.59	0	1.04	16.01
20170706	Microbiome	PB	12.1	0.43	6.7	0	no sample	4.1	0.96	no sample
20180154	Microbiome	PB	8.1	1.29	9.8	1.14	no sample	11.3	1.86	no sample
20180228	Microbiome	PB	8.2	13.81	8.7	1.32	no sample	7.75	2.19	no sample
20180284	Microbiome	PB	6	11.06	11.7	1.54	no sample	5.82	2.39	no sample
20180286	Microbiome	PB	19.4	3.45	8.5	1.27	no sample	6.75	2.35	26.52
20180418	Microbiome	PB	9	1.48	16.6	0.37	no sample	11.87	0	13.1
20180453	Microbiome	PB	6.2	1.11	15	0.56	1.18	8.39	0	no sample
20180460	Microbiome	PB	11.5	0	10.9	0	no sample	9.8	2.65	15.91
20180117	Microbiome	PB	7.4	0	11.2	0	no sample	7.86	1.55	113.7
20180516	Microbiome	PB	25.4	0	12.7	0	no sample	6.76	0.97	79.77
5324	Microbiome	PB	7.3	0	7.7	0	1.6	no sample	2.2	86.14
20180575	Microbiome	PB	10.8	0	11.2	0	no sample	7.76	2.34	72.27

## Sheet: 2. qPCR All
SAMPLE	C. form	kit	target	WB	WB # gen.	WB # genomes /ug tissue DNA	LS	LS # gen.	LS # genomes /ug tissue DNA	OS	OS # gen.	OS # genomes /ug tissue DNA	NS	NS # gen.	NS # genomes /ug tissue DNA	HR	HR # gen.	HR # genomes /ug tissue DNA	FTA	FTA # gen.	FTA # genomes /ug tissue DNA	SS	SS # gen.	SS # genomes /ug tissue DNA	SB	SB # gen.	SB # genomes /ug tissue DNA
20170379	MB	microbiome	18S	39.5			0			0			0			0			0			37.7			0
20170433	MB	microbiome	18S	0			0			33.8			0			NF			27.3			0			22.03
20170399	MB	microbiome	18S	31.7			0			0			0			Sem amostra			25			0			17.52
20170478	MB	microbiome	18S	0			0			36.47			38.5			0			26.62			0			20.4
20170598	MB	microbiome	18S	35.6			39.4			35.65			0			0			32.5			0			28.63
20170611	MB	microbiome	18S	37.3			0			38.13			28.56			0			0			0			30.69
20170613	MB	microbiome	18S	0			0			0			0			NR			27.98			0			20.34
20170696	MB	microbiome	18S	38.86			0			0			36.71			NR			33.24			0			21.03
20170732	MB	microbiome	18S	39.3			0			30.06			34.11			NR			26.28			0			19.49
20170660	MB	microbiome	18S	39.8			0			35.98			0			NR			26.73			0			20.24
20170738	MB	microbiome	18S	35.3			0			0			0			Sem amostra			24.6			0			20.24
20170734	MB	microbiome	18S	35.3			0			0			0			Sem amostra			23.5			31.8			22
20170688	MB	microbiome	18S	38.2			0			34.86			0			0			25.03			0			20.28
20170775	MB	microbiome	18S	0			0			36.21			0			0			21.11			0			22.2
20170796	MB	microbiome	18S	35			0			0			32.58			37.13			25.7			0			19.22
20170756	MB	microbiome	18S	38.1			0			0			33.42			39.11			23.9			35.21			23.33
20170721	MB	microbiome	18S	0			0			0			37.9			Sem amostra			25.9			33.38			21.45
20170646	MB	microbiome	18S	37.6			0			0			0			30.09			26			34.8			26.16
20180138	MB	microbiome	18S	0			0			0			0			Sem amostra			27.5			0			19.83
20180081	MB	microbiome	18S	0			0			0			0			37.97			24.5			0			19.5
20180129	MB	microbiome	18S	39.1			0			0			35.29			0			23.9			0			19.41
20180189	MB	microbiome	18S	0			0			0			0			39.74			25.7			0			18.45
20180145	MB	microbiome	18S	30.6			0			0			27.93			0			23.9			0			21.34
20170323	PB	microbiome	18S	0			0			0			0			Sem amostra			23.9			36.05			22.87
20170337	PB	microbiome	18S	0			0			0			0			37.85			29.16			0			25.69
20170362	PB	microbiome	18S	36.6921			0			0			0			Sem amostra			26.34			0			24.99
20170371	PB	microbiome	18S	38.2195			0			0			0			Sem amostra			27.5			0			0
20170596	PB	microbiome	18S	0			0			0			0			34.52			31.5			0			0
20170737	PB	microbiome	18S	0			0			39.82			0			39.11			28.55			34.17			30.84
20170592	PB	microbiome	18S	0			0			0			0			35.98			28.6			30.27			0
20170778	PB	microbiome	18S	0			0			0			34.02			28.87			32.45			39.12			31.91
20180010	PB	microbiome	18S	0			0			36.8			34.4			Sem amostra			0			0			0
20180022	PB	microbiome	18S	0			0			36.24			0			Sem amostra			0			35.7			22.65
20180020	PB	microbiome	18S	0			0			0			0			Sem amostra			34			34.86			26.99
20180078	PB	microbiome	18S	0			0			31.55			38			31.83			31.36			34.42			18.52
20170706	PB	microbiome	18S	36.7968			0			0			0			Sem amostra			25.27			35			Sem amostra
20180154	PB	microbiome	18S	32.6385			0			37.9634			0			Sem amostra			24.9			34.25			Sem amostra
20180228	PB	microbiome	18S	0			0			0			29.9			Sem amostra			26.2			33			20.44
20180284	PB	microbiome	18S	39.1986			0			0			0			Sem amostra			25.5			37.08			Sem amostra
20180286	PB	microbiome	18S	37.0112			0			31.1222			25.28			Sem amostra			25.4			34.85			29.17
20180418	PB	microbiome	18S	25.5341			0			0			25.76			Sem amostra			23.3			0			37.3
20180453	PB	microbiome	18S	33.4166			0			0			32.08			0			22			39.21			Sem amostra
20180460	PB	microbiome	18S	29.5746			0			33.8506			0			Sem amostra			24.2			0			22.84
20180117	PB	microbiome	18S	25.0495			0			0			37.12			Sem amostra			22.2			29.78			19.71
20180516	PB	microbiome	18S	34.2393			0			0			0			Sem amostra			24.15			35.82			20.07
5324	PB	microbiome	18S	0			0			0			39.19			0			Sem amostra			36.6			21
20180575	PB	microbiome	18S	32.7766			0			0			0			Sem amostra			31.17			0			22.27
20170379	MB	microbiome	16S	37.5	5.93737	118.747	35	31.6438	632.877	39	2.17559	43.5119	29	1755.32	35106.4	31	460.258	9205.15	0	0		36	16.2036	324.072	25.5	18269.6	365392
20170433	MB	microbiome	16S	0	0	0	29.8	1027.58	20551.5	32.05	227.924	4558.47	30.92	485.574	9711.47	NR	NR		34.67	39.4651	789.302	31.8	269.438	5388.76	17.52	3.81364e+06	7.62727e+07
20170399	MB	microbiome	16S	34.1	57.7962	1155.92	31.53	322.806	6456.12	0	0		23.08	92293.3	1.84587e+06	Sem amostra	Sem amostra		36.7	10.1423	202.846	36.15	14.6558	293.116	15.53	1.44474e+07	2.88947e+08
20170478	MB	microbiome	16S	0	0		31.64	299.894	5997.87	0	0		35.8	18.5245	370.49	0	0		0	0		34.6	41.3581	827.162	19.72	874677	1.74935e+07
20170598	MB	microbiome	16S	0	0		37.17	7.40488	148.098	0	0		26.28	10839.3	216786	0	0		0	0		28.8	2006.75	40134.9	18.48	2.0058e+06	4.01161e+07
20170611	MB	microbiome	16S	0	0		38.7	2.65938	53.1877	0	0		34.2	54.0545	1081.09	0	0		31.35	364.136	7282.72	28.56	2356.43	47128.7	17.16	4.8527e+06	9.7054e+07
20170613	MB	microbiome	16S	0	0		0	0		34.9	33.8343	676.686	30.13	823.931	16478.6	NR	NR		36.36	12.7341	254.681	28.56	2356.43	47128.7	15.51	1.46421e+07	2.92841e+08
20170696	MB	microbiome	16S	0	0		0	0		0	0		34.5	44.221	884.419	NR	NR		0	0		0	0		27.13	6136.55	122731
20170732	MB	microbiome	16S	0	0		37.6	5.55299	111.06	0	0		25.28	21167.9	423359	NR	NR		36.72	10.0074	200.149	27.17	5974.44	119489	13.91	4.27254e+07	8.54509e+08
20170660	MB	microbiome	16S	0	0		36.34	12.9057	258.114	0	0		29.12	1619.85	32397	NR	NR		33.11	112.117	2242.34	29.04	1708.95	34179	15.82	1.18985e+07	2.3797e+08
20170738	MB	microbiome	16S	0	0		29.57	1198.59	23971.8	0	0		30.94	479.117	9582.34	Sem amostra	Sem amostra		35.1	29.5952	591.904	25.75	15454.7	309094	15.35	1.62971e+07	3.25942e+08
20170734	MB	microbiome	16S	0	0		0	0		0	0		31.89	253.687	5073.73	Sem amostra	Sem amostra		0	0		29.27	1465.12	29302.4	23.9	53310.7	1.06621e+06
20170688	MB	microbiome	16S	35.6	21.1779	423.558	0	0		38.4	3.25076	65.0151	35.65	20.4809	409.618	0	0		36.58	10.9905	219.81	32.34	187.712	3754.24	22.56	130714	2.61428e+06
20170775	MB	microbiome	16S	0	0		34.53	43.3419	866.838	0	0		27.82	3866.84	77336.9	34.43	46.3421	926.842	34.25	52.2754	1045.51	26.62	8633.17	172663	16.11	9.7993e+06	1.95986e+08
20170796	MB	microbiome	16S	35	31.6438	632.877	0	0		0	0		0	0		0	0		0	0		0	0		26.82	7551.52	151030
20170756	MB	microbiome	16S	0	0		0	0		0	0		36.84	9.23511	184.702	0	0		38.3	3.47578	69.5156	33.08	114.391	2287.81	22.9	104110	2.0822e+06
20170721	MB	microbiome	16S	0	0		0	0		0	0		0	0		Sem amostra	Sem amostra		0	0		31.18	408.018	8160.35	29.52	1239.38	24787.6
20170646	MB	microbiome	16S	0	0		0	0		0	0		0	0		36.05	15.6703	313.406	0	0		33.9	66.0747	1321.49	26.8	7653.29	153066
20180138	MB	microbiome	16S	0	0		0	0		0	0		28.64	2233.58	44671.5	Sem amostra	Sem amostra		0	0		21.46	272941	5.45881e+06	16.08	9.99805e+06	1.99961e+08
20180081	MB	microbiome	16S	0	0		0	0		0	0		33.87	67.4148	1348.3	37.14	7.55507	151.101	0	0		23.63	63870	1.2774e+06	16.35	8.34512e+06	1.66902e+08
20180129	MB	microbiome	16S	0	0		37.97	4.33487	86.6974	0	0		37.87	4.63493	92.6987	35.58	21.4633	429.266	0	0		22.9	104110	2.0822e+06	18.86	1.55536e+06	3.11072e+07
20180189	MB	microbiome	16S	0	0		0	0		0	0		30.12	829.464	16589.3	34.13	56.6473	1132.95	0	0		26.33	10482.5	209651	19.14	1.28956e+06	2.57912e+07
20180145	MB	microbiome	16S	35.4	24.2113		0	0		0	0		25.52	18026.7	360534	0	0		38.1	3.97363	79.4727	24.87	27852	557040	20.17	647206	1.29441e+07
20170323	PB	microbiome	16S	0	0		0	0		0	0		0	0		Sem amostra	Sem amostra		0	0		0	0		33.71	75.035	1500.7
20170337	PB	microbiome	16S	0	0		0	0		38.74	2.58913	51.7826	0	0		37.85	10.279		0	0		0	0		38.29	3.49912	69.9824
20170362	PB	microbiome	16S	0	0		0	0		0			0	0		Sem amostra	Sem amostra		0	0		0	0		34.85	34.9857	699.715
20170371	PB	microbiome	16S	0	0		0	0		0			0	0		Sem amostra	Sem amostra		0	0		0	0		36.82	9.35956	187.191
20170596	PB	microbiome	16S	0	0		0	0		0	0		0	0		35.85	17.9148		0	0		0	0		0	0
20170737	PB	microbiome	16S	0	0		0	0		0	0		0	0		0	0		0	0		0	0		32.64	153.564	3071.28
20170592	PB	microbiome	16S	0	0		0	0		0	0		0	0		0	0		0	0		0	0		0	0
20170778	PB	microbiome	16S	0	0		0	0		36	16.2036	324.072	0	0		0	0		0	0		0	0		34.35	48.8911	977.822
20180010	PB	microbiome	16S	0	0		0	0		0	0		0	0		Sem amostra	Sem amostra		0	0		0	0		0	0
20180022	PB	microbiome	16S	0	0		0	0		0	0		0	0		Sem amostra	Sem amostra		0	0		36.15	14.6558	293.116	33.15	109.155	2183.1
20180020	PB	microbiome	16S	0	0		0	0		0	0		0	0		Sem amostra	Sem amostra		0	0		0	0		38.44	3.16488	63.2976
20180078	PB	microbiome	16S	0	0		0	0		35.2	27.6792	553.584	0	0		0	0		0	0		34.61	41.0822	821.644	33.32	97.4155	1948.31
20170706	PB	microbiome	16S	0	0		0	0		0			0	0		Sem amostra	Sem amostra		0	0		37.61	5.51594	110.319
20180154	PB	microbiome	16S	0	0		0	0		35.8	18.5245	370.49	0	0		Sem amostra	Sem amostra		0	0		33.9	66.0747	1321.49
20180228	PB	microbiome	16S	0	0		0	0		0			0	0		Sem amostra	Sem amostra		0	0		35.65	20.4809	409.618	34.34	49.2194	984.389
20180284	PB	microbiome	16S	0	0		0	0		0			0	0		Sem amostra	Sem amostra		0	0		35.66	20.3443	406.885
20180286	PB	microbiome	16S	0	0		0	0		38.4963	3.04786	60.9573	39.76	1.30816	26.1633	Sem amostra	Sem amostra		0	0		31.38	356.897	7137.95	35.58	21.4633	429.266
20180418	PB	microbiome	16S	0	0		0	0		0			37.99	4.27723	85.5445	Sem amostra	Sem amostra		0	0		0	0		38.26	3.57009	71.4018
20180453	PB	microbiome	16S	0	0		0	0		0			0	0		0	0		0	0		0	0
20180460	PB	microbiome	16S	0	0		0	0		38.8616	2.3868	47.7359	0	0		Sem amostra	Sem amostra		0	0		0	0		36.22	13.985	279.7
20180117	PB	microbiome	16S	0	0		0	0		0			0	0		Sem amostra	Sem amostra		0	0		0	0		35.62	20.8963	417.926
20180516	PB	microbiome	16S	0	0		0	0		0			0	0		Sem amostra	Sem amostra		0	0		0	0		0	0
5324	PB	microbiome	16S	0	0		0	0		0			0	0		0	0		Sem amostra	Sem amostra		0	0		36.96	8.52237	170.447
20180575	PB	microbiome	16S	0	0		0	0		0			0	0		Sem amostra	Sem amostra		0	0		0	0		0	0
20170379	MB	dneasy	18S	33			33.8			27.5			26.5			32.5			31			27.7			23.3
20170433	MB	dneasy	18S	27.72			33.58			24.25			28.81			Sem amostra			28.64			29.53			24.59
20170399	MB	dneasy	18S	36			28.19			28.13			22.7			Sem amostra			24.26			0			22.4
20170478	MB	dneasy	18S	24.01			35			25.82			24.69			28.02			28.94			27.3			23.6
20170598	MB	dneasy	18S	30.5			33.11			32.3			23.11			33.03			24.58			0			23.88
20170611	MB	dneasy	18S	0			34.32			27.07			24.07			28.93			33.15			22.22			23.85
20170613	MB	dneasy	18S	0			35.07			31.2			28.02			Sem amostra			25.65			32.82			23.13
20170696	MB	dneasy	18S	25.18			32.16			28.1			23.01			Sem amostra			30.09			23.24			23.1
20170732	MB	dneasy	18S	27.36			35.61			27.85			27.17			Sem amostra			29.17			27.99			22.36
20170660	MB	dneasy	18S	21.98			34.35			23.32			23.99			Sem amostra			25.13			28.9			22.29
20170738	MB	dneasy	18S	22.6			27.93			21.86			23.64			Sem amostra			25.44			21.96			21.62
20170734	MB	dneasy	18S	29.74			37.15			31.8			23.52			Sem amostra			24.98			32.36			23.43
20170688	MB	dneasy	18S	26.54			35.06			28.44			23.66			37.22			25.28			28.35			23.17
20170775	MB	dneasy	18S	23			36.52			26.72			24.91			33.23			25.06			29.94			22.32
20170796	MB	dneasy	18S	28.59			36.19			28.09			24.02			0			28.53			25.7			22.46
20170756	MB	dneasy	18S	22.99			33.92			29.27			23.82			0			26.77			32.61			23.93
20170721	MB	dneasy	18S	24.52			35.25			30.14			23.96			Sem amostra			29.3			31.9			24
20170646	MB	dneasy	18S	26.56			34.32			27.71			27.9			30.06			28.95			25.12			23.51
20180138	MB	dneasy	18S	24.56			35.46			25.71			23.44			Sem amostra			29.35			24.47			23.17
20180081	MB	dneasy	18S	23.59			35			30.19			23.37			35.32			35.47			0			22.11
20180129	MB	dneasy	18S	23.98			37.9			28			22.44			0			25.97			0			22.57
20180189	MB	dneasy	18S	23.27			35.95			27.84			24.56			36.45			27.5			32.27			23.27
20180145	MB	dneasy	18S	24.23			34.65			29.14			22.97			25.29			25.76			32.21			23.24
20170323	PB	dneasy	18S	23.26			38.43			25.06			29.85			NR			29.48			33.59			23.62
20170337	PB	dneasy	18S	22.41			36.1			24.92			23.34			34.86			25.89			28.5			25.14
20170362	PB	dneasy	18S	26.22			37.65			26.02			29.52			Sem amostra			29.04			34.81			23.56
20170371	PB	dneasy	18S	31.66			35.39			26.94			25.8			Sem amostra			26.82			28.09			24.53
20170596	PB	dneasy	18S	23.25			35.25			27.85			24.4			37.22			26.18			28.94			23.66
20170737	PB	dneasy	18S	22.13			36.6			26.87			23.29			38.61			25.1			30.66			23.79
20170592	PB	dneasy	18S	22.79			35.96			25.29			23.33			39.29			24.39			28.89			22.5
20170778	PB	dneasy	18S	22.97			39.6			26.4			22.47			19.74			25.62			30.35			23.14
20180010	PB	dneasy	18S	23.36			33.72			24.57			21.95			Sem amostra			32.27			30.34			23.06
20180022	PB	dneasy	18S	22.41			34.8			23.47			25.44			Sem amostra			26.84			24.73			22.51
20180020	PB	dneasy	18S	22.98			33.1			24.32			28.12			Sem amostra			27.27			29.67			23.05
20180078	PB	dneasy	18S	21.93			25.29			22.01			23.3			24.26			27			24.21			22.33
20170706	PB	dneasy	18S	22.42			30.71			24.03			23.98			Sem amostra			25.68			24.35			Sem amostra
20180154	PB	dneasy	18S	22.81			36.14			24.45			23.48			25.88			25.08			26.6			Sem amostra
20180228	PB	dneasy	18S	22.65			30.26			23.23			24.45			Sem amostra			26.58			25.29			22.13
20180284	PB	dneasy	18S	22.89			30.94			22.52			29.46			Sem amostra			27.48			29.65			Sem amostra
20180286	PB	dneasy	18S	23.19			33.81			26.87			27.24			Sem amostra			28.51			30.62			22.65
20180418	PB	dneasy	18S	23.41			33.12			26.73			25.62			0			35.75			31.27			21.61
20180453	PB	dneasy	18S	23.95			35.62			33.55			26.41			0			29.44			33.74			Sem amostra
20180460	PB	dneasy	18S	24.02			37.87			34.18			22.79			Sem amostra			31.06			0			22.43
20180117	PB	dneasy	18S	22.68			31.48			21.07			21.08			Sem amostra			26.94			29.53			23.4
20180516	PB	dneasy	18S	22.37			0			20.82			22.89			Sem amostra			28.14			25.93			23.53
5324	PB	dneasy	18S	22.14			31.71			22.29			25.26			24.98			NR			24.35			22.8
20180575	PB	dneasy	18S	22.73			32.06			25.46			25.59			Sem amostra			24.18			24.42			23.26
20170379	MB	dneasy	16S	0	0		32.5	168.649		0	0		32.2	206.152	4123.04	28.7	2145.66		0	0		27.5	4790.42	95808.4	27.7	4190.23	83804.6
20170433	MB	dneasy	16S	0	0		31.46	338.29		38.96	2.23463		31.35	364.136	7282.72	Sem amostra	Sem amostra		37.42	6.26396	125.279	24.94	26577.2	531544	24.88	27666.2	553324
20170399	MB	dneasy	16S	0	0		31.74	280.478		0	0		29.15	1587.65	31753	Sem amostra	Sem amostra		36.53	11.3645	227.291	26.31	10623.8	212476	23.14	88660.3	1.77321e+06
20170478	MB	dneasy	16S	0	0		37.8	4.85726		0	0		0	0		0	0		0	0		32.8	137.969	2759.37	26.69	8238.02	164760
20170598	MB	dneasy	16S	0	0		36.4	12.3977		0	0		31.21	399.907	7998.13	33.51	85.7826		0	0		24.75	30181.3	603626	25.37	19930.5	398609
20170611	MB	dneasy	16S	0	0		35.03	31.0148		0	0		0	0		28.04	3337.39		33.63	79.1622	1583.24	25.86	14357.7	287154	23.43	73018.5	1.46037e+06
20170613	MB	dneasy	16S	0	0		32.6	157.731		0	0		35.79	18.6489	372.978	Sem amostra	Sem amostra		35.5	22.6439	452.877	24.05	48218.4	964367	23.73	59735.1	1.1947e+06
20170696	MB	dneasy	16S	0	0		0	0		0	0		0	0		Sem amostra	Sem amostra		0	0		37.9	4.5428	90.8559	34.5	44.221	884.419
20170732	MB	dneasy	16S	0	0		36.96	8.52237		0	0		36.72	10.0074	200.149	Sem amostra	Sem amostra		36.58	10.9905	219.81	25.51	18147.7	362955	23.13	89255.7	1.78511e+06
20170660	MB	dneasy	16S	37.85	4.6974	93.9479	36.8	9.48569		0	0		33.31	98.0697	1961.39	Sem amostra	Sem amostra		34.96	32.5025	650.049	26.74	7966.89	159338	24.27	41616.3	832326
20170738	MB	dneasy	16S	0	0		31.89	253.687		0	0		29.8	1027.58	20551.5	Sem amostra	Sem amostra		0	0		23.98	50531.2	1.01062e+06	21.44	276619	5.53238e+06
20170734	MB	dneasy	16S	0	0		0	0		0	0		37.06	7.97063	159.413	Sem amostra	Sem amostra		0	0		34.62	40.8081	816.163	28.86	1927.75	38555.1
20170688	MB	dneasy	16S	0	0		0	0		0	0		33.59	81.3102	1626.2	0	0		0	0		26.56	8986.92	179738	30.71	558.853	11177.1
20170775	MB	dneasy	16S	0	0		36.56	11.1386		0	0		29.31	1426.42	28528.3	30.79	529.716		0	0		24.6	33368.7	667375	22.72	117439	2.34879e+06
20170796	MB	dneasy	16S	0	0		34.04	60.1645		0	0		0	0		0	0		0	0		38.2	3.71638	74.3276	35.49	22.7959	455.918
20170756	MB	dneasy	16S	0	0		36.31	13.1674		0	0		0	0		0	0		0	0		0	0		28.16	3079.83	61596.5
20170721	MB	dneasy	16S	0	0		0	0		0	0		0	0		Sem amostra	Sem amostra		0	0		37.97	4.33487	86.6974	34.44	46.033	920.659
20170646	MB	dneasy	16S	0	0		0	0		0	0		0	0		0	0		37.04	8.07805	161.561	39.33	1.74443	34.8886	31.39	354.517	7090.33
20180138	MB	dneasy	16S	0	0		33.6	80.7678		0	0		32.34	187.712	3754.24	Sem amostra	Sem amostra		37.7	5.19348	103.87	24.2	43612.5	872250	22.34	151451	3.02902e+06
20180081	MB	dneasy	16S	0	0		36.86	9.11231		0	0		36.76	9.74308	194.862	36.2	14.1735		0	0		24.54	34736	694721	22.58	128976	2.57952e+06
20180129	MB	dneasy	16S	0	0		36.37	12.6491		0	0		0	0		0	0		0	0		26.71	8128.48	162570	24.25	42177.1	843542
20180189	MB	dneasy	16S	0	0		35.65	20.4809		0	0		32.27	196.716	3934.32	31.54	320.653		0	0		30.89	495.422	9908.45	25.82	14747.3	294946
20180145	MB	dneasy	16S	0	0		0	0		0	0		32.56	162.011	3240.21	0	0		35.88	17.5587	351.174	29.75	1062.55	21250.9	27.68	4246.7	84934
20170323	PB	dneasy	16S	0	0		0	0		0	0		0	0		NR	NR		0	0		0	0		36.52	11.4409	228.817
20170337	PB	dneasy	16S	0	0		0	0		0	0		0	0		34.86	3.14377		0	0		0	0		0	0
20170362	PB	dneasy	16S	0	0		0	0		0	0		0	0		Sem amostra	Sem amostra		0	0		0	0		0	0
20170371	PB	dneasy	16S	0	0		0	0		0	0		0	0		Sem amostra	Sem amostra		0	0		37.73	5.09024	101.805	0	0
20170596	PB	dneasy	16S	0	0		0	0		39.13	1.9943		0	0		0	0		0	0		0	0		0	0
20170737	PB	dneasy	16S	0	0		0	0		0	0		0	0		0	0		0	0		0	0		37.04	8.07805	161.561
20170592	PB	dneasy	16S	0	0		0	0		0	0		0	0		0	0		0	0		0	0		0	0
20170778	PB	dneasy	16S	0	0		37.58	5.62782		0	0		0	0		0	0		0	0		0	0		35.91	17.2097	344.193
20180010	PB	dneasy	16S	0	0		0	0		0	0		0	0		Sem amostra	Sem amostra		0	0		0	0		0	0
20180022	PB	dneasy	16S	0	0		0	0		0	0		0	0		Sem amostra	Sem amostra		0	0		36.89	8.93116	178.623	0	0
20180020	PB	dneasy	16S	0	0		0	0		0	0		0	0		Sem amostra	Sem amostra		0	0		0	0		0	0
20180078	PB	dneasy	16S	0	0		0	0		0	0		0	0		0	0		0	0		0	0		37.02	8.18691	163.738
20170706	PB	dneasy	16S	0	0		0	0		0	0		0	0		Sem amostra	Sem amostra		0	0		0	0
20180154	PB	dneasy	16S	0	0		0	0		0	0		0	0		0	0		0	0		36.57	11.0643	221.287
20180228	PB	dneasy	16S	0	0		0	0		0	0		0	0		Sem amostra	Sem amostra		0	0		0	0		0	0
20180284	PB	dneasy	16S	0	0		0	0		0	0		0	0		Sem amostra	Sem amostra		38.09	4.00032	80.0064	0	0
20180286	PB	dneasy	16S	0	0		0	0		0	0		0	0		Sem amostra	Sem amostra		0	0		0	0		36.12	14.9531	299.061
20180418	PB	dneasy	16S	0	0		0	0		0	0		0	0		0	0		0	0		0	0		0	0
20180453	PB	dneasy	16S	0	0		0	0		0	0		0	0		0	0		0	0		0	0
20180460	PB	dneasy	16S	0	0		0	0		0	0		0	0		Sem amostra	Sem amostra		0	0		0	0		37.45	6.13943	122.789
20180117	PB	dneasy	16S	0	0		0	0		0	0		0	0		Sem amostra	Sem amostra		0	0		0	0		0	0
20180516	PB	dneasy	16S	0	0		0	0		0	0		0	0		Sem amostra	Sem amostra		0	0		0	0		0	0
5324	PB	dneasy	16S	0	0		0	0		0	0		0	0		0	0		Sem amostra	Sem amostra		0	0		0	0
20180575	PB	dneasy	16S	0	0		0	0		0	0		0	0		Sem amostra	Sem amostra		0	0		0	0		0	0

## Sheet: data_dictionary
colum	description
number	dummy number
sample	sample registration
kit	kit used
c_form	leprosy clinical form
WB	whole blood
LS	lesion swab
NS	nasal swab
OS	oral swab
HR	body hair
FTA	blood on FTA paper
SS	skin scraping
SB	skin biopsy
# gen.	Number of M. leprae genomes from qPCR cycle threshold (Ct)
